# Supplementary material for: Targeted metabolomics and medication classification data from participants in the ADNI1 cohort
Source: Sci Data. 2017 Oct 17;4:170140. doi: 10.1038/sdata.2017.140 (PMC5644370; doi:10.1038/sdata.2017.140)
Supplement: Supplementary file 1 [file sdata2017140-isa1.zip]

Archive with 3 entries (3 files):
- i_Investigation.txt
- s_study_Kaddurah-Daouk.txt
- a_assay_Kaddurah-Daouk.txt
