# Supplementary material for: Targeted metabolomics and medication classification data from participants in the ADNI1 cohort
Source: Sci Data. 2017 Oct 17;4:170140. doi: 10.1038/sdata.2017.140 (PMC5644370; doi:10.1038/sdata.2017.140)
Supplement: Supplementary file 1 [file sdata2017140-isa1.zip › i_Investigation.txt]

# Investigation File generated for Scientific Data with Investigation File Authoring Tool version 0.1.0 on 18/08/2017 - This metadata file is CC0
ONTOLOGY SOURCE REFERENCE
Term Source Name	NCBITAXON	UBERON	OBI	ERO	NCIT	EFO
Term Source File	http://data.bioontology.org/ontologies/NCBITAXON	http://data.bioontology.org/ontologies/UBERON	http://data.bioontology.org/ontologies/OBI	http://data.bioontology.org/ontologies/ERO	http://data.bioontology.org/ontologies/NCIT	http://data.bioontology.org/ontologies/EFO
Term Source Version	2016AB	releases/2014-06-15	2014-08-18	2013-08-02	17.06d	2.86
Term Source Description	National Center for Biotechnology Information (NCBI) Organismal Classification	Uber Anatomy Ontology	Ontology for Biomedical Investigations	Eagle-I Research Resource Ontology	National Cancer Institute Thesaurus	Experimental Factor Ontology
INVESTIGATION
Investigation Identifier
Investigation Title
Investigation Description
Investigation Submission Date
Investigation Public Release Date
INVESTIGATION PUBLICATIONS
Investigation PubMed ID
Investigation Publication DOI
Investigation Publication Author List
Investigation Publication Title
Investigation Publication Status
Investigation Publication Status Term Accession Number
Investigation Publication Status Term Source REF
INVESTIGATION CONTACTS
Investigation Person Last Name
Investigation Person Mid Initials
Investigation Person First Name
Investigation Person Address
Investigation Person Phone
Investigation Person Fax
Investigation Person Email
Investigation Person Affiliation
Investigation Person Roles
Investigation Person Roles Term Accession Number
Investigation Person Roles Term Source REF
STUDY
Study Identifier	10.1038/sdata.2017.140
Study Title	Targeted metabolomics and medication classification data from participants in the ADNI1 cohort
Study Submission Date	01/02/2017
Study Public Release Date	17/10/2017
Study Description	http://www.nature.com/articles/sdata2017140#abstract
Study File Name	s_study_Kaddurah-Daouk.txt
Comment[Subject Keywords]	//;//;////;//
Comment[Manuscript Licence]	CC BY-4.0
Comment[Experimental Metadata Licence]	CC0
Comment[Supplementary Information File Name]		Supplementary Table 1	Supplementary Table 2
Comment[Supplementary Information File Type]	x-zip-compressed	vnd.openxmlformats-officedocument.wordprocessingml.document	vnd.openxmlformats-officedocument.wordprocessingml.document
Comment[Supplementary Information File URL]	http://www.nature.com/articles/sdata2017140#supplementary-information	http://www.nature.com/articles/sdata2017140#supplementary-information	http://www.nature.com/articles/sdata2017140#supplementary-information
Comment[Data Repository]	Sage Bionetworks ;Sage Bionetworks ;Sage Bionetworks ;Sage Bionetworks 
Comment[Data Record Accession]	http://dx.doi.org/10.7303/syn7440354.1;http://dx.doi.org/10.7303/syn7440355.1;http://dx.doi.org/10.7303/syn7440356.1 ;http://dx.doi.org/10.7303/syn7440357.1 
Comment[Data Record URI]	http://dx.doi.org/10.7303/syn7440354.1;http://dx.doi.org/10.7303/syn7440355.1;http://dx.doi.org/10.7303/syn7440356.1 ;http://dx.doi.org/10.7303/syn7440357.1
STUDY DESIGN DESCRIPTORS
Study Design Type	clinical history design	observation design
Study Design Type Term Accession Number	OBI:0001337	OBI:0300311
Study Design Type Term Source REF	OBI	OBI
STUDY PUBLICATIONS
Study PubMed ID
Study Publication DOI
Study Publication Author List
Study Publication Title
Study Publication Status
Study Publication Status Term Accession Number
Study Publication Status Term Source REF
STUDY FACTORS
Study Factor Name	disease status
Study Factor Type	diagnosis
Study Factor Type Term Accession Number	OGMS:0000073
Study Factor Type Term Source REF	ERO
STUDY ASSAYS
Study Assay Measurement Type	Metabolomics
Study Assay Measurement Type Term Accession Number	NCIT:C49019
Study Assay Measurement Type Term Source REF	NCIT
Study Assay Technology Type	mass spectrometry assay
Study Assay Technology Type Term Accession Number	OBI:0000470
Study Assay Technology Type Term Source REF	OBI
Study Assay Technology Platform	AbsoluteIDQ® p180 kit (Biocrates Life Sciences AG, Innsbruck, Austria)
Study Assay File Name	a_assay_Kaddurah-Daouk.txt
STUDY PROTOCOLS
Study Protocol Name	Serum collection and sample management	Metabolomics Analysis and QC using the AbsoluteIDQ p180 Kit	Data Processing
Study Protocol Type	sample collection protocol	Metabolomics	data transformation
Study Protocol Type Term Accession Number	http://www.ebi.ac.uk/efo/EFO_0005518	NCIT:C49019	OBI:0200000
Study Protocol Type Term Source REF	EFO	NCIT	OBI
Study Protocol Description			
Study Protocol URI	""	""	""
Study Protocol Version			
Study Protocol Parameters Name	""	mass spectrometry analysis type	""
Study Protocol Parameters Name Term Accession Number	""	""	""
Study Protocol Parameters Name Term Source REF	""	""	""
Study Protocol Components Name	""	""	""
Study Protocol Components Type	""	""	""
Study Protocol Components Type Term Accession Number	""	""	""
Study Protocol Components Type Term Source REF	""	""	""
STUDY CONTACTS
Study Person Last Name	St John-Williams	Blach	Toledo	Rotroff	Kim	Klavins	Baillie	Han	Mahmoudiandehkordi	Jack	Massaro	Lucas	Louie	Motsinger-Reif	Risacher	Saykin	Kastenmüller	Arnold	Koal	Moseley	Mangravite	Peters	Tenenbaum	Thompson	Kaddurah-Daouk
Study Person First Name	Lisa	Colette	Jon B.	Daniel M.	Sungeun	Kristaps	Rebecca	Xianlin	Siamak	John	Tyler J.	Joseph E.	Gregory	Alison A.	Shannon L.	Andrew J.	Gabi	Matthias	Therese	M. Arthur	Lara M.	Mette A.	Jessica D.	J. Will	Rima
Study Person Mid Initials																									
Study Person Email	""	""	""	""	""	""	""	""	""	""	""	""	""	""	""	""	""	""	""	""	""	""	""	""	kaddu001@mc.duke.edu
Study Person Phone																									
Study Person Fax																									
Study Person Address																									
Study Person Affiliation	Proteomics and Metabolomics Shared Resource, Center for Genomic and Computational Biology, Duke University, Durham, NC 27710, USA	Duke Molecular Physiology Institute, Duke University, Durham, NC 27701, USA	Department of Pathology and Laboratory Medicine, University of Pennsylvania, Philadelphia, PA 19104, USA	Bioinformatics Research Center, Department of Statistics, North Carolina State University, Raleigh, NC 27607, USA	Department of Radiology and Imaging Sciences and the Indiana Alzheimer Disease Center, Indiana University School of Medicine, Indianapolis, IN 46202, USA	BIOCRATES Life Sciences AG, Innsbruck 6020, Austria	Rosa and Co LLC, San Carlos, CA 94070, USA	Sanford Burnham Prebys Medical Discovery Institute, Orlando, FL 32827, USA	Bioinformatics Research Center, Department of Statistics, North Carolina State University, Raleigh, NC 27607, USA	Department of Electrical and Computer Engineering, State University of New York, Oswego, NY 13126, USA	Department of Psychiatry and Behavioral Sciences, and the Duke Institute for Brain Sciences, Duke University, Durham, NC 27710, USA	Duke Social Sciences Research Institute, Duke University, Durham, NC 27708, USA	Department of Psychiatry and Behavioral Sciences, and the Duke Institute for Brain Sciences, Duke University, Durham, NC 27710, USA	Bioinformatics Research Center, Department of Statistics, North Carolina State University, Raleigh, NC 27607, USA	Department of Radiology and Imaging Sciences and the Indiana Alzheimer Disease Center, Indiana University School of Medicine, Indianapolis, IN 46202, USA	Department of Radiology and Imaging Sciences and the Indiana Alzheimer Disease Center, Indiana University School of Medicine, Indianapolis, IN 46202, USA	Institute of Bioinformatics and Systems Biology, Helmholtz Zentrum München, German Research Center for Environmental Health, Neuherberg D-85764, Germany	Institute of Bioinformatics and Systems Biology, Helmholtz Zentrum München, German Research Center for Environmental Health, Neuherberg D-85764, Germany	BIOCRATES Life Sciences AG, Innsbruck 6020, Austria	Proteomics and Metabolomics Shared Resource, Center for Genomic and Computational Biology, Duke University, Durham, NC 27710, USA	Sage Bionetworks, Seattle, WA 98109, USA	Sage Bionetworks, Seattle, WA 98109, USA	Department of Biostatistics and Bioinformatics, Duke University, Durham, NC 27710, USA	Proteomics and Metabolomics Shared Resource, Center for Genomic and Computational Biology, Duke University, Durham, NC 27710, USA	Department of Psychiatry and Behavioral Sciences, and the Duke Institute for Brain Sciences, Duke University, Durham, NC 27710, USA
Study Person Roles																									
Study Person Roles Term Accession Number																									
Study Person Roles Term Source REF																									
Comment[Study Person ORCID]									0000-0002-6843-1718							0000-0002-1376-8532		0000-0002-4666-0923							
Comment[Funder]																									
Comment[FundRef ID]																									
Comment[Funder Term Source REF]																									
Comment[Grant Identifier]																									
