# Supplementary material for: Targeted metabolomics and medication classification data from participants in the ADNI1 cohort
Source: Sci Data. 2017 Oct 17;4:170140. doi: 10.1038/sdata.2017.140 (PMC5644370; doi:10.1038/sdata.2017.140)
Supplement: Supplementary file 1 [file sdata2017140-isa1.zip › s_study_Kaddurah-Daouk.txt]

Source Name	Comment[Clinical data]	Comment[medication data]	Characteristics[organism]	Term Source REF	Term Accession Number	Characteristics[organism part]	Term Source REF	Term Accession Number	Protocol REF	Sample Name	Comment[number of individuals]	Factor Value[disease status]
ADNI cohort participants	http://dx.doi.org/10.7303/syn7477271.1	http://dx.doi.org/10.7303/syn7477310	Homo sapiens	NCBITAXON	NCBITaxon:9606	blood serum	UBERON	UBERON:0001977	Serum collection and sample management	CN	229	control
ADNI cohort participants	http://dx.doi.org/10.7303/syn7477271.1	http://dx.doi.org/10.7303/syn7477310	Homo sapiens	NCBITAXON	NCBITaxon:9606	blood serum	UBERON	UBERON:0001977	Serum collection and sample management	MCI	397	mild cognitive impairment
ADNI cohort participants	http://dx.doi.org/10.7303/syn7477271.1	http://dx.doi.org/10.7303/syn7477310	Homo sapiens	NCBITAXON	NCBITaxon:9606	blood serum	UBERON	UBERON:0001977	Serum collection and sample management	AD	193	Alzheimer's
