# Supplementary material for: Targeted metabolomics and medication classification data from participants in the ADNI1 cohort
Source: Sci Data. 2017 Oct 17;4:170140. doi: 10.1038/sdata.2017.140 (PMC5644370; doi:10.1038/sdata.2017.140)
Supplement: Supplementary file 1 [file sdata2017140-isa1.zip › a_assay_Kaddurah-Daouk.txt]

Sample Name	Protocol REF	Parameter Value[mass spectrometry analysis type]	Assay Name	Raw Data File	Comment[Data Repository]	Comment[Data Record Accession]	Comment[Data Record URI]	Protocol REF	Derived Data File	Comment[Data Repository]	Comment[Data Record Accession]	Comment[Data Record URI]
CN	Metabolomics Analysis and QC using the AbsoluteIDQ p180 Kit	FIA-MS/MS	CN-FIA	ADNI1 p180 FIA Pre-processed Data	Sage Bionetworks	http://dx.doi.org/10.7303/syn7440354.1	http://dx.doi.org/10.7303/syn7440354.1	Data Processing	ADNI1 p180 FIA Post-processed Data	Sage Bionetworks	http://dx.doi.org/10.7303/syn7440356.1	http://dx.doi.org/10.7303/syn7440356.1
MCI	Metabolomics Analysis and QC using the AbsoluteIDQ p180 Kit	FIA-MS/MS	MCI-FIA	ADNI1 p180 FIA Pre-processed Data	Sage Bionetworks	http://dx.doi.org/10.7303/syn7440354.1	http://dx.doi.org/10.7303/syn7440354.1	Data Processing	ADNI1 p180 FIA Post-processed Data	Sage Bionetworks	http://dx.doi.org/10.7303/syn7440356.1	http://dx.doi.org/10.7303/syn7440356.1
AD	Metabolomics Analysis and QC using the AbsoluteIDQ p180 Kit	FIA-MS/MS	AD-FIA	ADNI1 p180 FIA Pre-processed Data	Sage Bionetworks	http://dx.doi.org/10.7303/syn7440354.1	http://dx.doi.org/10.7303/syn7440354.1	Data Processing	ADNI1 p180 FIA Post-processed Data	Sage Bionetworks	http://dx.doi.org/10.7303/syn7440356.1	http://dx.doi.org/10.7303/syn7440356.1
CN	Metabolomics Analysis and QC using the AbsoluteIDQ p180 Kit	UPLC-MS/MS	CN-UPLC	ADNI1 p180 UPLC Pre-processed Data	Sage Bionetworks	http://dx.doi.org/10.7303/syn7440355.1	http://dx.doi.org/10.7303/syn7440355.1	Data Processing	ADNI1 p180 UPLC Post-processed Data	Sage Bionetworks	http://dx.doi.org/10.7303/syn7440357.1	http://dx.doi.org/10.7303/syn7440357.1
MCI	Metabolomics Analysis and QC using the AbsoluteIDQ p180 Kit	UPLC-MS/MS	MCI-UPLC	ADNI1 p180 UPLC Pre-processed Data	Sage Bionetworks	http://dx.doi.org/10.7303/syn7440355.1	http://dx.doi.org/10.7303/syn7440355.1	Data Processing	ADNI1 p180 UPLC Post-processed Data	Sage Bionetworks	http://dx.doi.org/10.7303/syn7440357.1	http://dx.doi.org/10.7303/syn7440357.1
AD	Metabolomics Analysis and QC using the AbsoluteIDQ p180 Kit	UPLC-MS/MS	AD-UPLC	ADNI1 p180 UPLC Pre-processed Data	Sage Bionetworks	http://dx.doi.org/10.7303/syn7440355.1	http://dx.doi.org/10.7303/syn7440355.1	Data Processing	ADNI1 p180 UPLC Post-processed Data	Sage Bionetworks	http://dx.doi.org/10.7303/syn7440357.1	http://dx.doi.org/10.7303/syn7440357.1
